# Supplementary material for: Prognostic Value of STAS, Lymph Node Metastasis, and VPI in NSCLC ≤ 4 cm Treated with Lobectomy
Source: J Clin Med. 2025 Dec 28;15(1):233. doi: 10.3390/jcm15010233 (PMC12786870; doi:10.3390/jcm15010233)
Supplement: Supplementary file 1 [file jcm-15-00233-s001.zip]

Archive with 1 entries (1 files):
- jcm-4028018-supplementary.pdf
